# Supplementary material for: Efficacy and effectiveness of hand hygiene-related practices used in community settings for removal of organisms from hands: a systematic review
Source: BMJ Glob Health. 2025 Sep 16;10(Suppl 7):e018925. doi: 10.1136/bmjgh-2025-018925 (PMC12443168; doi:10.1136/bmjgh-2025-018925)
Supplement: online supplemental file 4 [file bmjgh-10-Suppl_7-s004.xlsx]

## Sheet: a, b, c
For each study, please list each outcome (or additional estimate in an independent row)
Study Identification Information				Outcome Table for a, b, and c (Hand hygiene and drying)
				Contamination						Handwashing Intervention								Hand Drying Intervention						Outcome						Comments
Covidence ID#	First Author Last Name	Study Year	Study ID (autopopulates)	Natural or artificial contamination	Method of artificial contamination (copy and paste text from methods, NR [if artificial contamination but does not specify] ,[if natural contamination, leave blank])	Is there an added soil load? (copy and paste text from methods, NR [if soil load added but does not specify] ,[if no soil load added, leave blank])	Organism ([copy and paste the organism name], NR, [if not applicable, leave blank])	Inoculum size ([type the inoculum size with units], NR, [if not applicable, leave blank])	Were hands decontaminated before handwashing?	Sample Size of Treatment Condition ([copy and paste the text from methods], NR, [if not applicable, leave blank])	Method of handwashing used ([copy and paste the text from methods], NR, [if not applicable, leave blank])	Wash agent type	Wash agent ([List active ingredients, percent, and brand name if applicable], NR, [if not applicable, leave blank])	Wash time (s) ([type # of seconds here, specify unit if other than seconds], NR, [if not applicable, leave blank])	Wash agent volume (mL) ([type # of milliliters here, specify unit if other than mL], NR, [if not applicable, leave blank])	Water volume (mL) ([type # of milliliters here, specify unit if other than mL], NR, [if not applicable, leave blank])	Other variable in handwashing not already accounted for (e.g. temperature) ([copy and paste the text from methods], NR, [if not applicable, leave blank])	Sample Size of Treatment Condition ([copy and paste the text from methods], NR, [if not applicable, leave blank])	Drying agent type	Drying agent ([if specific brand or type of drying agent, paste text here], [if not applicable, leave blank])	Dry time ([type # of seconds here, specify unit if other than seconds], NR, [if not applicable, leave blank])	Drying efficiency ([copy and paste the specific text from results], [if not applicable, leave blank])	Other variable in hand drying not already accounted for (e.g. temperature) ([copy and paste the text from methods], NR, [if not applicable, leave blank])	Microbial load before ([copy and paste the specific text from results], NR, JIF = just reported in figure)	Microbial load after ([copy and paste the specific text from results], NR, JIF)	Change in load ([copy and paste the specific text from results with units], NR, JIF)	Units of change in load	Standard deviation of change in load ([copy and paste the specific text from results], Other-[if other statistical measure of variance is reported, paste after “Other-“ with the units], NR, JIF)	Standard error of change in load ([copy and paste the specific text from results], Other-[if other statistical measure of variance is reported, paste after “Other-“ with the units], NR)	Report any deviations from the table/abnormalities/comments here

## Sheet: d
For each study, please list each condition in an independent row
Study Identification Information
				Organism					Intervention							Outcome					Comments
Covidence ID#	First Author Last Name	Study Year	Study ID (autopopulates)	Organism the water was contaminated with ([copy and paste the organism name], NR, [if not applicable, leave blank])	Contamination level of water ([type the contamination level with units], NR, [if not applicable, leave blank])	Organism added to hands ([copy and paste the organism name], NR, [if not applicable, leave blank])	Water volume (mL) ([type # of milliliters here, specify unit if other than mL], NR, [if not applicable, leave blank])	Inoculum size ([type the inoculum size with units], NR, [if not applicable, leave blank])	Sample Size of Treatment Condition ([copy and paste the text from methods], NR, [if not applicable, leave blank])	Method of handwashing used ([copy and paste the text from methods], NR, [if not applicable, leave blank])	Wash agent type	Wash agent ([List active ingredients, percent, and brand name if applicable], NR, [if not applicable, leave blank])	Wash time (s) ([type # of seconds here, specify unit if other than seconds], NR, [if not applicable, leave blank])	Wash agent volume (mL) ([type # of milliliters here, specify unit if other than mL], NR, [if not applicable, leave blank])	Water volume (mL) ([type # of milliliters here, specify unit if other than mL], NR, [if not applicable, leave blank])	Microbial load before ([copy and paste the specific text from results], NR)	Microbial load after ([copy and paste the specific text from results], NR)	Change in load ([copy and paste the specific text from results with units], NR)	Units of change in load	SD of change in load ([copy and paste the specific text from results], Other-[if other statistical measure of variance is reported, paste after “Other-“ with the units], NR)	Report any deviations from the table/abnormalities/comments here

## Sheet: Dropdown options
1	2	3	4	5	6	7	8	9	10	11	12	13	14	15	16	17	18		19
Natural or artificial hand contamination	Method of artificial contamination	Soil Load	Organism	Inoculum size	Were hands decontaminated before handwashing?	Standardized method of handwashing used	Wash agent type	Wash agent	Wash time (s)	Wash volume (mL)	Drying agent type	Drying agent	Dry time (s)	Drying efficiency	Microbial load before	Microbial load after	Change in load	Unit of change in load	SD of change in load
Natural					Yes [select if any type of prewash or rinse occurred]		Handwashing with soap and water				Paper towel							Percent	[copy and paste the specific text from results]
Artificial					No		Handwashing with water				Cloth towel							Log CFUs	Other-[if other statistical measure of variance is reported, paste after “Other-“ with the units]
Not Reported [applicable but not reported]					Not Reported		Handwashing with alcohol-based hand rub				Hot air dryer							Individual Colonies	Not Reported
Not Applicable					Not Applicable		Handwashing with non-alcoholic antiseptics				Jet air dryer
							Handwashing with soap alternatives (e.g., ash)				Evaporation
							Hand drying				Other
							Other				Not Reported
							Not Reported				Not Applicable
							Not Applicable
