# Supplementary material for: Efficacy and effectiveness of hand hygiene-related practices used in community settings for removal of organisms from hands: a systematic review
Source: BMJ Glob Health. 2025 Sep 16;10(Suppl 7):e018925. doi: 10.1136/bmjgh-2025-018925 (PMC12443168; doi:10.1136/bmjgh-2025-018925)
Supplement: online supplemental file 6 [file bmjgh-10-Suppl_7-s006.xlsx]

## Sheet: Included Studies
S6: Summary information on each of the 177 included studies, separated by the class of hand hygiene agent. The "study ID" column is comprised of the last name of the first author and the year of publication. The "Type of organism" column only reports the higher-level category (e.g. bacteria), and not the subcategory (e.g. gram-positive). The "Durations assessed" column reports the category of was…
a. Handwashing with soap and water
Study ID	Study type	Country	Hand hygiene materials	Type of organism	Durations assessed	MMAT score (avg: 4.17)	Laboratory quality score (avg: 4.83)	Used in meta-analysis
Amin 2012	Field	Bangladesh	Plain soap, Soapy water	Bacteria	10-20 seconds, 30 seconds +	3	5	Yes
Zarpellon 2008	Laboratory	Brazil	Plain soap	Fungus, Bacteria	30 seconds +	3	5	Yes
Courtenay 2005	Laboratory	USA	Antibacterial soap	Bacteria	30 seconds +	4	5	Yes
Gnatta 2021	Laboratory	Brazil	Antibacterial soap, Plain soap	Bacteria	Duration not listed or consistent	4	5	Yes
Gnatta 2013	Laboratory	Brazil	Plain soap, Antibacterial soap	Bacteria	30 seconds +	5	5	Yes
Paulson 1999	Laboratory	USA	Plain soap, Antibacterial soap	Bacteria	30 seconds +	4	5	Yes
Robinson 2016	Laboratory	USA, Spain	Plain soap	Bacteria	10-20 seconds, 30 seconds +	5	5	Yes
Torondel 2021	Laboratory	UK, India, and Denmark	Plain soap	Bacteria	10-20 seconds, 30 seconds +	4	5	Yes
Ansari 1989	Laboratory	Canada	Plain soap	Bacteria, Virus	10-20 seconds	5	5	Yes
Arbogast 2019	Laboratory	USA	Antibacterial soap, Plain soap	Bacteria	30 seconds +	4	5	Yes
Bartzokas 1987	Laboratory	United Kingdom	Plain soap, Antibacterial soap	Bacteria	10-20 seconds, 30 seconds +	3	5	Yes
Cardoso 1999	Laboratory	Brazil	Plain soap	Bacteria	30 seconds +	4	5	Yes
Edmonds 2012	Laboratory	USA	Plain soap, Antibacterial soap	Virus, Bacteria	30 seconds +	4	5	Yes
Edmonds 2013	Laboratory	USA	Plain soap, Antibacterial soap	Bacteria	30 seconds +	4	5	Yes
Fuls 2008	Laboratory	USA	Antibacterial soap, Plain soap	Bacteria	10-20 seconds, 30 seconds +	4	5	Yes
Geraldo 2008	Laboratory	USA	Antibacterial soap	Bacteria	30 seconds +	4	3	Yes
Guilhermetti 2001	Laboratory	Brazil	Plain soap	Bacteria	30 seconds +	4	5	Yes
Jensen 2017	Laboratory	USA	Antibacterial soap, Plain soap	Bacteria	0-10 seconds, 10-20 seconds, 20-30 seconds, 30 seconds +	4	5	Yes
Kampf 2002	Laboratory	Germany	Plain soap	Bacteria	30 seconds +	3	4	Yes
Mbithi 1993	Laboratory	Canada	Antibacterial soap, Plain soap	Virus	Duration not listed or consistent	5	5	Yes
Messager 2004	Laboratory	UK	Plain soap	Bacteria	30 seconds +	4	4	Yes
Messager 2005	Laboratory	Australia	Antibacterial soap, Plain soap	Bacteria	30 seconds +	5	5	Yes
Oughton 2009	Laboratory	Canada	Plain soap, Antibacterial soap	Bacteria	10-20 seconds	4	5	Yes
Puthucheary 1981	Laboratory	Malaysia	Plain soap	Bacteria	30 seconds +	3	4	Yes
Rotter 1980	Laboratory	Austria	Antibacterial soap	Bacteria	30 seconds +	4	5	Yes
Rotter 1984	Laboratory	Austria	Antibacterial soap, Unspecified soap type	Bacteria	30 seconds +	3	5	Yes
Sickbert-Bennett 2005	Laboratory	USA	Plain soap, Antibacterial soap	Bacteria	20-30 seconds	4	5	Yes
Stiles 1985	Laboratory	Canada	Antibacterial soap, Plain soap	Bacteria	30 seconds +	4	5	Yes
Stiles 1987	Laboratory, Field	Canada	Antibacterial soap, Plain soap	Bacteria	10-20 seconds	5	4	Yes
Suen 2019	Laboratory	Hong Kong	Antibacterial soap, Plain soap	Bacteria	20-30 seconds, 30 seconds +	4	5	Yes
Torondel 2014	Laboratory	UK	Plain soap	Bacteria	30 seconds +	5	5	Yes
Wolfe 2017	Laboratory	USA	Plain soap	Bacteria, Virus	30 seconds +	4	5	Yes
Clark 2018	Laboratory	Ghana	Plain soap	Bacteria	10-20 seconds	5	5	Yes
Conover 2016	Laboratory	USA	Plain soap	Virus, Bacteria	10-20 seconds	4	5	Yes
Torondel 2019	Laboratory	UK, India, and Denmark	Plain soap	Bacteria	30 seconds +	4	5	Yes
Deschênes 2017	Laboratory	Canada	Unspecified soap type, Plain soap	Bacteria	30 seconds +	3	5	No
Friedrich 2017	Field	Zimbabwe	Plain soap	Bacteria	Duration not listed or consistent	4	4	No
de Aceituno 2015	Field	Mexico	Plain soap	Bacteria	20-30 seconds	4	5	No
Nakamura 2021	Laboratory	Japan	Antibacterial soap	Bacteria	30 seconds +	4	5	No
Alsagher 2018	Field	Libya	Plain soap, Antibacterial soap	Unspecified	10-20 seconds, 30 seconds +	3	5	No
Ayliffe 1988	Laboratory	UK	Antibacterial soap, Plain soap	Bacteria	30 seconds +	5	5	No
Ayliffe 1990	Laboratory	UK	Plain soap	Bacteria	10-20 seconds, 30 seconds +	4	5	No
Borges 2007	Laboratory	Brazil	Plain soap	Unspecified	30 seconds +	5	5	No
Devamani 2014	Field	India	Unspecified soap type	Bacteria	Duration not listed or consistent	4	5	No
Gustafson 2000	Laboratory	USA	Plain soap	Bacteria	30 seconds +	4	5	No
Lages 2008	Laboratory	USA	Antibacterial soap	Virus	30 seconds +	5	4	No
MorrisonJr 1986	Laboratory	USA	Antibacterial soap	Unspecified	10-20 seconds, 30 seconds +	4	5	No
Schürmann 1985	Laboratory	Germany	Plain soap	Virus	Duration not listed or consistent	5	5	No
Zambrana 2023	Laboratory	USA	Antibacterial soap	Virus	20-30 seconds	4	5	No
Ooi 2019	Laboratory	Malaysia	Plain soap, Unspecified soap type	Unspecified	30 seconds +	4	5	No
Breidablik 2020	Laboratory	Norway	Antibacterial soap	Bacteria	30 seconds +	5	5	No
Brown 2007	Laboratory	USA	Antibacterial soap, Plain soap	Unspecified	20-30 seconds, 30 seconds +	5	5	No
Oo 1997	Laboratory	Myanmar	Plain soap	Bacteria	10-20 seconds	3	3	No
Michaels 2003	Laboratory	USA	Antibacterial soap	Bacteria	Duration not listed or consistent	4	5	No
Michaels 2002	Laboratory	USA	Plain soap, Antibacterial soap	Bacteria	20-30 seconds	5	5	No
Miller 1994	Laboratory	USA	Plain soap, Antibacterial soap	Unspecified	30 seconds +	5	5	No
Munyendo 2016	Laboratory	Kenya	Plain soap	Unspecified	30 seconds +	3	5	No
Saad 2011	Laboratory	UAE and Egypt	Plain soap, Antibacterial soap	Unspecified	30 seconds +	4	5	No
Tambekar 2013	Field	India	Plain soap	Unspecified	Duration not listed or consistent	4	4	No
Ansari 1991	Laboratory	Canada	Plain soap, Antibacterial soap	Bacteria, Virus	Duration not listed or consistent	4	3	No
Bartzokas 1983	Laboratory	UK	Antibacterial soap	Bacteria	30 seconds +	4	5	No
Bellamy 1993	Laboratory	UK	Antibacterial soap, Plain soap	Virus	0-10 seconds	5	5	No
Bettin 1994	Laboratory	USA	Plain soap	Bacteria	10-20 seconds	5	5	No
Anderson 2023	Laboratory	USA	Plain soap	Virus	0-10 seconds, 20-30 seconds	4	5	No
Casewell 1988	Laboratory	UK	Plain soap	Bacteria	30 seconds +	5	4	No
D'Antonio 2010	Laboratory	USA	Antibacterial soap	Bacteria	Duration not listed or consistent	5	5	No
Davies 1993	Laboratory	UK	Plain soap	Bacteria, Virus	30 seconds +	4	5	No
Davis 2006	Field	USA	Plain soap	Unspecified	20-30 seconds	4	5	No
de Wit 1988	Field	Netherlands	Unspecified soap type	Bacteria	Duration not listed or consistent	4	3	No
Dixon 2017	Laboratory	USA	Unspecified soap type, Plain soap	Unspecified	Duration not listed or consistent	4	5	No
Edmonds 2010	Laboratory	USA	Plain soap, Antibacterial soap	Bacteria	20-30 seconds	4	5	No
Eggers 2018	Laboratory	Germany, UK, and Singapore	Plain soap	Virus, Bacteria	10-20 seconds, 30 seconds +	4	5	No
Fischler 2007	Laboratory	USA	Antibacterial soap, Plain soap	Bacteria	10-20 seconds, 30 seconds +	4	5	No
Grove 2015	Laboratory	USA	Antibacterial soap	Virus	20-30 seconds	4	5	No
Huang 1994	Laboratory	Japan	Plain soap	Bacteria	30 seconds +	4	5	No
Jensen 2015	Laboratory	USA	Plain soap	Bacteria	20-30 seconds	4	5	No
Jimenez 2007	Laboratory	Mexico	Antibacterial soap	Bacteria	30 seconds +	5	5	No
Kim 2015	Laboratory	South Korea	Unspecified soap type	Bacteria	30 seconds +	5	5	No
Larson 2003	Field	USA	Antibacterial soap, Plain soap	Unspecified	Duration not listed or consistent	5	5	No
Larson 1992	Laboratory	USA	Plain soap	Unspecified	10-20 seconds	4	5	No
Larson 1986	Laboratory	USA	Plain soap	Unspecified	10-20 seconds	4	5	No
Larson 1987	Laboratory	USA	Plain soap	Unspecified	Duration not listed or consistent	4	5	No
Mackintosh 1984	Laboratory	UK	Plain soap	Bacteria	Duration not listed or consistent	5	5	No
Myklebust 1985	Laboratory	Norway	NA	Bacteria	30 seconds +	4	5	No
Namura 1994	Laboratory	Japan	Plain soap	Unspecified	30 seconds +	5	5	No
Namura 1993	Laboratory	Japan, USA	Antibacterial soap, Plain soap	Unspecified	30 seconds +	5	5	No
Nerandzic 2013	Laboratory	USA	Antibacterial soap	Bacteria	20-30 seconds, 30 seconds +	4	5	No
Nicoletti 1990	Laboratory	Australia	Unspecified soap type, Plain soap	Bacteria	30 seconds +	4	5	No
Noskin 1995	Laboratory	USA	Plain soap, Antibacterial soap	Bacteria	0-10 seconds, 30 seconds +	3	4	No
Perez-Garza 2017	Laboratory	Mexico	Plain soap, Antibacterial soap	Bacteria	20-30 seconds	3	5	No
Pickering 2010	Field	Tanzania	Plain soap	Unspecified	Duration not listed or consistent	5	5	No
Racicot 2013	Laboratory	Canada	Antibacterial soap	Bacteria	Duration not listed or consistent	4	4	No
Reynolds 1985	Laboratory	USA	Plain soap	Bacteria	30 seconds +	4	4	No
Rotter 1992	Laboratory	Austria	Plain soap	Bacteria	30 seconds +	4	5	No
Sasahara 2014	Laboratory	Japan	Plain soap, Antibacterial soap	Bacteria	30 seconds +	5	5	No
Schaffner 2014	Laboratory	USA	Plain soap, Antibacterial soap	Bacteria	30 seconds +	4	5	No
Selk 1982	Laboratory	USA	Plain soap	Unspecified	Duration not listed or consistent	4	5	No
Sheena 1983	Laboratory	Canada	Plain soap, Antibacterial soap	Bacteria	10-20 seconds, 30 seconds +	4	5	No
Steinmann 1995	Laboratory	Germany	Plain soap	Virus	Duration not listed or consistent	5	5	No
Steinmann 2012	Laboratory	Germany	Antibacterial soap	Virus	30 seconds +	5	5	No
Vesley 1985	Laboratory	USA	Plain soap	Unspecified	10-20 seconds	4	5	No
Weber 2003	Laboratory	USA	Plain soap	Bacteria	10-20 seconds, 30 seconds +	4	5	No
Yamamoto 2005	Laboratory	Japan	Plain soap	Unspecified	30 seconds +	4	5	No
Zapka 2017	Laboratory	USA	Plain soap	Unspecified	20-30 seconds	4	5	No
Zapka 2011	Field	USA	Plain soap	Bacteria	20-30 seconds, 30 seconds +	4	5	No
Nerandzic 2015	Laboratory	USA	Antibacterial soap	Bacteria	20-30 seconds	4	5	No
Sharp 2001	Laboratory	UK	Plain soap, Antibacterial soap	Unspecified	Duration not listed or consistent	5	5	No
Gill 2003	Field	Canada	Antibacterial soap	Bacteria	20-30 seconds	4	5	No
Sheena 1982	Laboratory	Canada	Antibacterial soap, Plain soap	Unspecified	30 seconds +	4	5	No
Sheena 1983	Laboratory	Canada	Antibacterial soap	Unspecified	30 seconds +	4	5	No
b. Handwashing with water only
Study ID	Study type	Country	Hand hygiene agent	Type of organism	Durations assessed	MMAT score (avg: 4.25)	Laboratory quality score (avg: 4.88)	Used in meta-analysis
Amin 2012	Field	Bangladesh	Handwashing with water only	Bacteria	10-20 seconds	3	5	Yes
Courtenay 2005	Laboratory	USA	Handwashing with water only	Bacteria	10-20 seconds	4	5	Yes
Jabbar 2010	Laboratory	USA	Handwashing with water only	Bacteria	Duration not listed or consistent	4	5	Yes
Robinson 2016	Laboratory	USA, Spain	Handwashing with water only	Bacteria	Duration not listed or consistent	5	5	Yes
Ansari 1989	Laboratory	Canada	Handwashing with water only	Virus, Bacteria	10-20 seconds	5	5	Yes
Kramer 2006	Laboratory	Germany, France, Bulgaria, Canada	Handwashing with water only	Virus	30 seconds +	4	5	Yes
Mbithi 1993	Laboratory	Canada	Handwashing with water only	Virus	Duration not listed or consistent	5	5	Yes
Sickbert-Bennett 2005	Laboratory	USA	Handwashing with water only	Bacteria	20-30 seconds	4	5	Yes
Stiles 1985	Laboratory	Canada	Handwashing with water only	Bacteria	10-20 seconds	4	5	Yes
Wolfe 2017	Laboratory	USA	Handwashing with water only	Bacteria, Virus	20-30 seconds	4	5	Yes
Conover 2016	Laboratory	USA	Handwashing with water only	Virus, Bacteria	10-20 seconds	4	5	Yes
Ayliffe 1988	Laboratory	UK	Handwashing with water only	Bacteria	Duration not listed or consistent	5	5	No
Lages 2008	Laboratory	USA	Handwashing with water only	Virus	30 seconds +	5	4	No
Zambrana 2023	Laboratory	USA	Handwashing with water only	Virus	20-30 seconds	4	5	No
Aihara 2014	Field	Nepal	Handwashing with water only	Bacteria	0-10 seconds	5	5	No
Gizaw 2022	Field	Ethiopia	Handwashing with water only	Bacteria	20-30 seconds	6	5	No
Ansari 1991	Laboratory	Canada	Handwashing with water only	Bacteria, Virus	10-20 seconds	4	3	No
Bellamy 1993	Laboratory	UK	Handwashing with water only	Virus	Duration not listed or consistent	5	5	No
Anderson 2023	Laboratory	USA	Handwashing with water only	Virus	20-30 seconds	4	5	No
Grove 2015	Laboratory	USA	Handwashing with water only	Virus	0-10 seconds	4	5	No
Hitomi 1998	Laboratory	Japan	Handwashing with water only	Bacteria	10-20 seconds	4	5	No
Huang 1994	Laboratory	Japan	Handwashing with water only	Bacteria	20-30 seconds	4	5	No
Jensen 2015	Laboratory	USA	Handwashing with water only	Bacteria	20-30 seconds	4	5	No
Larson 1992	Laboratory	USA	Handwashing with water only	Unspecified	Duration not listed or consistent	4	5	No
Noskin 1995	Laboratory	USA	Handwashing with water only	Bacteria	Duration not listed or consistent	3	4	No
Perez-Garza 2017	Laboratory	Mexico	Handwashing with water only	Bacteria	20-30 seconds	3	5	No
Sasahara 2014	Laboratory	Japan	Handwashing with water only	Bacteria	30 seconds +	5	5	No
Sattar 2000	Laboratory	Canada and USA	Handwashing with water only	Virus	20-30 seconds	4	5	No
Snelling 2011	Laboratory	UK	Handwashing with water only	Unspecified	30 seconds +	4	5	No
Steinmann 1995	Laboratory	Germany	Handwashing with water only	Virus	30 seconds +	5	5	No
Zapka 2017	Laboratory	USA	Handwashing with water only	Unspecified	Duration not listed or consistent	4	5	No
Blackmore 1989	Laboratory	United Kingdom	Handwashing with water only	Unspecified	10-20 seconds	4	5	No
c. Alcohol-based hand rub
Study ID	Study type	Country	Hand hygiene agent	Type of organism	Durations assessed	MMAT score (avg: 4.26)	Laboratory quality score (avg: 4.85)	Used in meta-analysis
Paula 2017	Laboratory	Austria, Germany, UK	Alcohol based hand rub	Bacteria	30 seconds +	5	5	Yes
Wilson 2020	Laboratory	USA	Alcohol based hand rub	Virus	30 seconds +	5	5	Yes
Zarpellon 2008	Laboratory	Brazil	Alcohol based hand rub	Fungus, Bacteria	30 seconds +	3	5	Yes
Courtenay 2005	Laboratory	USA	Alcohol based hand rub	Bacteria	30 seconds +	4	5	Yes
Guilhermetti 2010	Laboratory	Brazil	Alcohol based hand rub	Bacteria	Duration not listed or consistent	5	5	Yes
Jabbar 2010	Laboratory	USA	Alcohol based hand rub	Bacteria	10-20 seconds	4	5	Yes
Ory 2018	Laboratory	France	Alcohol based hand rub	Bacteria	Duration not listed or consistent	4	4	Yes
Paulson 1999	Laboratory	USA	Alcohol based hand rub	Bacteria	30 seconds +	4	5	Yes
Tan 2020	Laboratory	Switzerland and Singapore	Alcohol based hand rub	Bacteria	30 seconds +	4	5	Yes
Ansari 1989	Laboratory	Canada	Alcohol based hand rub	Virus, Bacteria	10-20 seconds	5	5	Yes
Cardoso 1999	Laboratory	Brazil	Alcohol based hand rub	Bacteria	30 seconds +	4	5	Yes
Chang 2013	Laboratory	Taiwan	Alcohol based hand rub	Virus	30 seconds +	3	5	Yes
Edmonds 2012	Laboratory	USA	Alcohol based hand rub	Bacteria	30 seconds +	4	5	Yes
Eggers 1990	Laboratory	Germany	Alcohol based hand rub	Virus	30 seconds +	3	4	Yes
Eggers 2020	Laboratory	Germany and Austria	Alcohol based hand rub	Virus	10-20 seconds, 30 seconds +	4	5	Yes
Escudero-Abarca 2022	Laboratory	USA	Alcohol based hand rub	Virus	30 seconds +	5	5	Yes
Guilhermetti 2001	Laboratory	Brazil	Alcohol based hand rub	Bacteria	30 seconds +	4	5	Yes
Kampf 2008	Laboratory	Germany	Alcohol based hand rub	Bacteria	Duration not listed or consistent	5	5	Yes
Kampf 2005	Laboratory	Germany	Alcohol based hand rub	Virus	30 seconds +	4	5	Yes
Kampf 2003	Laboratory	Germany	Alcohol based hand rub	Bacteria	30 seconds +	4	5	Yes
Kampf 2002	Laboratory	Germany	Alcohol based hand rub	Bacteria	30 seconds +	3	4	Yes
Kampf 2013	Laboratory	Germany	Alcohol based hand rub	Bacteria	Duration not listed or consistent	4	5	Yes
Kampf 2005	Laboratory	Germany	Alcohol based hand rub	Bacteria	30 seconds +	3	5	Yes
Kawagoe 2011	Laboratory	Brazil	Alcohol based hand rub	Bacteria	30 seconds +	5	4	Yes
Kramer 2006	Laboratory	Germany, France, Bulgaria, Canada	Alcohol based hand rub	Virus	30 seconds +	4	5	Yes
Larson 2012	Laboratory	USA	Alcohol based hand rub	Virus	30 seconds +	4	5	Yes
Liu 2011	Laboratory	USA	Alcohol based hand rub	Virus	10-20 seconds	4	5	Yes
Macinga 2013	Laboratory	USA	Alcohol based hand rub	Bacteria	Duration not listed or consistent	4	3	Yes
Macinga 2008	Laboratory	Canada, and USA	Alcohol based hand rub	Virus	10-20 seconds, 30 seconds +	2	5	Yes
Macinga 2014	Laboratory	USA	Alcohol based hand rub	Bacteria	30 seconds +	4	5	Yes
Mbithi 1993	Laboratory	Canada	Alcohol based hand rub	Virus	Duration not listed or consistent	5	5	Yes
Messager 2004	Laboratory	UK	Alcohol based hand rub	Bacteria	30 seconds +	4	4	Yes
Messager 2005	Laboratory	Australia	Alcohol based hand rub	Bacteria	30 seconds +	5	5	Yes
Oughton 2009	Laboratory	Canada	Alcohol based hand rub	Bacteria	10-20 seconds	4	5	Yes
Pickering 2011	Laboratory	USA	Alcohol based hand rub	Bacteria	Duration not listed or consistent	4	5	Yes
Rotter 1980	Laboratory	Austria	Alcohol based hand rub	Bacteria	30 seconds +	4	5	Yes
Rotter 1984	Laboratory	Austria	Alcohol based hand rub	Bacteria	30 seconds +	3	5	Yes
Sickbert-Bennett 2005	Laboratory	USA	Alcohol based hand rub	Bacteria	10-20 seconds	4	5	Yes
Suchomel 2021	Laboratory	Austria and Germany	Alcohol based hand rub	Bacteria	10-20 seconds, 30 seconds +	4	5	Yes
Suchomel 2023	Laboratory	Austria and Germany	Alcohol based hand rub	Bacteria	0-10 seconds	3	5	Yes
Wilkinson 2018	Laboratory	UK	Alcohol based hand rub	Bacteria	30 seconds +	4	5	Yes
Wolfe 2017	Laboratory	USA	Alcohol based hand rub	Bacteria, Virus	Duration not listed or consistent	4	5	Yes
Schlicher 2009	Laboratory	USA	Alcohol based hand rub	Bacteria	30 seconds +	5	5	No
de Aceituno 2015	Field	Mexico	Alcohol based hand rub	Bacteria	Duration not listed or consistent	4	5	No
Alsagher 2018	Field	Libya	Alcohol based hand rub	Unspecified	Duration not listed or consistent	3	5	No
Ameri 2021	Field	Iran	Alcohol based hand rub	Fungus, Bacteria	Duration not listed or consistent	5	5	No
Ayliffe 1988	Laboratory	UK	Alcohol based hand rub	Bacteria	30 seconds +	5	5	No
Ayliffe 1990	Laboratory	UK	Alcohol based hand rub	Bacteria	10-20 seconds	4	5	No
Dharan 2001	Laboratory	Germany and Switzerland	Alcohol based hand rub	Bacteria	Duration not listed or consistent	4	5	No
Lages 2008	Laboratory	USA	Alcohol based hand rub	Virus	30 seconds +	5	4	No
MorrisonJr 1986	Laboratory	USA	Alcohol based hand rub	Unspecified	10-20 seconds, 30 seconds +	4	5	No
Schürmann 1985	Laboratory	Germany	Alcohol based hand rub	Virus	Duration not listed or consistent	5	5	No
Breidablik 2020	Laboratory	Norway	Alcohol based hand rub	Bacteria	30 seconds +	5	5	No
Brown 2007	Laboratory	USA	Alcohol based hand rub	Unspecified	20-30 seconds, 30 seconds +	5	5	No
Kuraeiad 2022	Laboratory	Thailand	Alcohol based hand rub	Unspecified	Duration not listed or consistent	5	5	No
Miller 1994	Laboratory	USA	Alcohol based hand rub	Unspecified	Duration not listed or consistent	5	5	No
Pires 2019	Laboratory	Switzerland, Portugal, and Brazil	Alcohol based hand rub	Bacteria	10-20 seconds, 30 seconds +	5	4	No
do Prado 2012	Laboratory	Brazil	Alcohol based hand rub	Bacteria	30 seconds +	4	5	No
Uttlová 2022	Laboratory	Czech Republic	Alcohol based hand rub	Bacteria	30 seconds +	5	5	No
Youn 2021	Laboratory	South Korea	Alcohol based hand rub	Bacteria	30 seconds +	5	5	No
Ansari 1991	Laboratory	Canada	Alcohol based hand rub	Bacteria, Virus	10-20 seconds	4	3	No
Appelgrein 2016	Laboratory	Australia	Alcohol based hand rub	Unspecified	30 seconds +	5	5	No
Babeluk 2014	Laboratory	Austria	Alcohol based hand rub	Unspecified	30 seconds +	4	4	No
Bartzokas 1983	Laboratory	UK	Alcohol based hand rub	Bacteria	30 seconds +	4	5	No
Bellamy 1993	Laboratory	UK	Alcohol based hand rub	Virus	0-10 seconds	5	5	No
Breidablik 2023	Laboratory	Norway	Alcohol based hand rub	Bacteria	30 seconds +	5	5	No
Breidablik 2019	Laboratory	Norway	Alcohol based hand rub	Bacteria	30 seconds +	4	5	No
Anderson 2023	Laboratory	USA	Alcohol based hand rub	Virus	Duration not listed or consistent	4	5	No
Casewell 1988	Laboratory	UK	Alcohol based hand rub	Bacteria	Duration not listed or consistent	5	4	No
D'Antonio 2010	Laboratory	USA	Alcohol based hand rub	Bacteria	Duration not listed or consistent	5	5	No
Dan 2019	Laboratory	Japan	Alcohol based hand rub	Unspecified	Duration not listed or consistent	5	5	No
Davies 1993	Laboratory	UK	Alcohol based hand rub	Bacteria, Virus	Duration not listed or consistent	4	5	No
Davis 2006	Field	USA	Alcohol based hand rub	Unspecified	Duration not listed or consistent	4	5	No
Edmonds 2010	Laboratory	USA	Alcohol based hand rub	Bacteria	10-20 seconds	4	5	No
Edmonds 2012	Laboratory	USA	Alcohol based hand rub	Virus	10-20 seconds	4	5	No
Goroncy-Bermes 2001	Laboratory	Germany	Alcohol based hand rub	Bacteria	30 seconds +	3	5	No
Goroncy-Bermes 2010	Laboratory	Germany	Alcohol based hand rub	Bacteria	30 seconds +	5	5	No
Heeg 2001	Laboratory	Germany	Alcohol based hand rub	Bacteria	Duration not listed or consistent	3	4	No
Hitomi 1998	Laboratory	Japan	Alcohol based hand rub	Bacteria	10-20 seconds	4	5	No
Huang 1994	Laboratory	Japan	Alcohol based hand rub	Bacteria	Duration not listed or consistent	4	5	No
Jimenez 2007	Laboratory	Mexico	Alcohol based hand rub	Bacteria	10-20 seconds	5	5	No
Larson 1992	Laboratory	USA	Alcohol based hand rub	Unspecified	10-20 seconds	4	5	No
Larson 1986	Laboratory	USA	Alcohol based hand rub	Unspecified	10-20 seconds	4	5	No
Mackintosh 1984	Laboratory	UK	Alcohol based hand rub	Bacteria	10-20 seconds	5	5	No
Myklebust 1985	Laboratory	Norway	Alcohol based hand rub	Unspecified	Duration not listed or consistent	4	5	No
Myklebust 1989	Laboratory	Norway	Alcohol based hand rub	Unspecified	30 seconds +	5	5	No
Namura 1994	Laboratory	Japan	Alcohol based hand rub	Unspecified	Duration not listed or consistent	5	5	No
Namura 1994	Laboratory	Japan	Alcohol based hand rub	Unspecified	0-10 seconds	5	5	No
Nhung 2007	Laboratory	France	Alcohol based hand rub	Unspecified	30 seconds +	4	5	No
Nicoletti 1990	Laboratory	Australia	Alcohol based hand rub	Bacteria	Duration not listed or consistent	4	5	No
Ochwoto 2017	Laboratory	Kenya	Alcohol based hand rub	Bacteria	Duration not listed or consistent	5	4	No
Patnayak 2008	Laboratory	USA	Alcohol based hand rub	Virus	Duration not listed or consistent	5	5	No
Pickering 2010	Field	Tanzania	Alcohol based hand rub	Unspecified	Duration not listed or consistent	5	5	No
Pires 2017	Laboratory	Switzerland	Alcohol based hand rub	Bacteria	10-20 seconds, 20-30 seconds, 30 seconds +	4	5	No
Racicot 2013	Laboratory	Canada	Alcohol based hand rub	Bacteria	Duration not listed or consistent	4	4	No
Rotter 1992	Laboratory	Austria	Alcohol based hand rub	Bacteria	30 seconds +	4	5	No
Rotter 1991	Laboratory	Austria	Alcohol based hand rub	Bacteria	30 seconds +	5	4	No
Sasahara 2014	Laboratory	Japan	Alcohol based hand rub	Bacteria	30 seconds +	5	5	No
Sattar 2000	Laboratory	Canada and USA	Alcohol based hand rub	Virus	20-30 seconds	4	5	No
Sattar 2011	Laboratory	Canada	Alcohol based hand rub	Virus	20-30 seconds, 30 seconds +	4	5	No
Schaffner 2014	Laboratory	USA	Alcohol based hand rub	Bacteria	0-10 seconds	4	5	No
Schaffner 2007	Laboratory	USA	Alcohol based hand rub	Bacteria	Duration not listed or consistent	5	5	No
Sheena 1983	Laboratory	Canada	Alcohol based hand rub	Bacteria	30 seconds +	4	5	No
Steinmann 1995	Laboratory	Germany	Alcohol based hand rub	Virus	30 seconds +	5	5	No
Steinmann 2012	Laboratory	Germany	Alcohol based hand rub	Virus	30 seconds +	5	5	No
Weber 2003	Laboratory	USA	Alcohol based hand rub	Bacteria	10-20 seconds, 30 seconds +	4	5	No
Wilkinson 2017	Laboratory	UK	Alcohol based hand rub	Bacteria	30 seconds +	5	5	No
Woolwine 1995	Laboratory	USA	Alcohol based hand rub	Virus	10-20 seconds	3	5	No
Zapka 2017	Laboratory	USA	Alcohol based hand rub	Unspecified	Duration not listed or consistent	4	5	No
Nerandzic 2015	Laboratory	USA	Alcohol based hand rub	Bacteria	Duration not listed or consistent	4	5	No
Sheena 1982	Laboratory	Canada	Alcohol based hand rub	Unspecified	30 seconds +	4	5	No
d. Non-alcoholic antiseptics
Study ID	Study type	Country	Hand hygiene agent	Type of organism	Durations assessed	MMAT score (avg: 4.36)	Laboratory quality score (avg: 4.76)	Used in meta-analysis
Wilson 2020	Laboratory	USA	Quaternary ammonium	Virus	30 seconds +	5	5	Yes
Ansari 1989	Laboratory	Canada	Chlorhexidine gluconate, Centrimide	Virus, Bacteria	10-20 seconds	5	5	Yes
Mbithi 1993	Laboratory	Canada	Hexachlorophene	Virus	Duration not listed or consistent	5	5	Yes
Messager 2004	Laboratory	UK	Povidone-iodine	Bacteria	Duration not listed or consistent	4	4	Yes
Puthucheary 1981	Laboratory	Malaysia	Picloxydine digluconate and benzalkonium chloride; Chloroxylenol aqueous solution; Chlorhexidine gluconate solution; Centrimide	Bacteria	30 seconds +	3	4	Yes
Stiles 1987	Laboratory, Field	Canada	Iodophor	Bacteria	10-20 seconds	5	4	Yes
Suchomel 2023	Laboratory	Austria and Germany	Sodium hypochlorite and hypochlorous acid	Bacteria	Duration not listed or consistent	3	5	Yes
Torondel 2014	Laboratory	UK	Calcium sulphate powder	Bacteria	30 seconds +	5	5	Yes
Wolfe 2017	Laboratory	USA	NaOCL, NaDCC, and HTH	Bacteria, Virus	Duration not listed or consistent	4	5	Yes
Lages 2008	Laboratory	USA	Hydrogen peroxide; Benzalkonium chlroide and lidocaine hydrochloride	Virus	30 seconds +	5	4	No
Uttlová 2022	Laboratory	Czech Republic	Quaternary Ammonium Salt solution	Bacteria	30 seconds +	5	5	No
Youn 2021	Laboratory	South Korea	Benzalkonium chloride	Bacteria	30 seconds +	5	5	No
Casewell 1988	Laboratory	UK	Chlorhexidine gluconate	Bacteria	30 seconds +	5	4	No
Dan 2019	Laboratory	Japan	Polyoxometalates	Unspecified	Duration not listed or consistent	5	5	No
Eggers 2018	Laboratory	Germany, UK, and Singapore	Chlorhexidine gluconate	Virus, Bacteria	10-20 seconds, 30 seconds +	4	5	No
Jimenez 2007	Laboratory	Mexico	Iodine solution	Bacteria	10-20 seconds	5	5	No
Nerandzic 2013	Laboratory	USA	Vashe solution soak	Bacteria	Duration not listed or consistent	4	5	No
Nhung 2007	Laboratory	France	Chlorhexidine gluconate	Unspecified	30 seconds +	4	5	No
Reynolds 1985	Laboratory	USA	Hand creme with Lauricidin	Bacteria	Duration not listed or consistent	4	4	No
Selk 1982	Laboratory	USA	Triacetin	Unspecified	30 seconds +	4	5	No
Sheena 1983	Laboratory	Canada	Quaternary ammonium solution and benzalkonium chloride; Iodophor wash	Bacteria	30 seconds +	4	5	No
Steinmann 1995	Laboratory	Germany	N-chloro-p-toluenesulfonamide sodium salt	Virus	Duration not listed or consistent	5	5	No
Woolwine 1995	Laboratory	USA	Sodium hypchlorite; Hydrogen peroxide	Virus	10-20 seconds	3	5	No
Sheena 1982	Laboratory	Canada	Quaternary ammonium compound solution; Iodophor	Unspecified	30 seconds +	4	5	No
Sheena 1983	Laboratory	Canada	Iodophor products	Unspecified	30 seconds +	4	5	No
a. Unspecified soap type
Study ID	Study type	Country	Hand hygiene agent	Type of organism	Durations assessed	MMAT score (avg: 4.4)	Laboratory quality score (avg: 4.8)	Used in meta-analysis
Edmonds 2013	Laboratory	USA	ink and stain remover	Bacteria	Duration not listed or consistent	4	5	Yes
Messager 2005	Laboratory	Australia	Tea tree oil	Bacteria	30 seconds +	5	5	Yes
Torondel 2014	Laboratory	UK	Moringa oleifera powder	Bacteria	30 seconds +	5	5	Yes
Clark 2018	Laboratory	Ghana	M. oleifera leaves	Bacteria	30 seconds +	5	5	Yes
Schlicher 2009	Laboratory	USA	Silver	Bacteria	30 seconds +	5	5	No
Nakamura 2021	Laboratory	Japan	Ozone	Bacteria	Duration not listed or consistent	4	5	No
Schürmann 1985	Laboratory	Germany	Sand	Virus	30 seconds +	5	5	No
Zambrana 2023	Laboratory	USA	Sand, Ash	Virus	0-10 seconds	4	5	No
Ooi 2019	Laboratory	Malaysia	citrus juice	Unspecified	Duration not listed or consistent	4	5	No
Breidablik 2020	Laboratory	Norway	Ozone	Bacteria	30 seconds +	5	5	No
Oo 1997	Laboratory	Myanmar	Ash, Neem leaves, Kim-mun-thee, Sand	Bacteria	Duration not listed or consistent	3	3	No
Youn 2021	Laboratory	South Korea	Tea tree oil	Bacteria	30 seconds +	5	5	No
Gizaw 2022	Field	Ethiopia	Ash	Bacteria	Duration not listed or consistent	6	5	No
Appelgrein 2016	Laboratory	Australia	Ozone	Unspecified	Duration not listed or consistent	5	5	No
Breidablik 2019	Laboratory	Norway	Ozone	Bacteria	30 seconds +	4	5	No
Ory 2018	Laboratory	France	Antiseptic/antimicrobial towels	Bacteria	Duration not listed or consistent	4	4	Yes
Torondel 2021	Laboratory	UK, India, and Denmark	Antiseptic/antimicrobial towels	Bacteria	10-20 seconds	4	5	Yes
Edmonds 2013	Laboratory	USA	Antiseptic/antimicrobial towels	Bacteria	Duration not listed or consistent	4	5	Yes
Sickbert-Bennett 2005	Laboratory	USA	Antiseptic/antimicrobial towels	Bacteria	Duration not listed or consistent	4	5	Yes
Tamimi 2015	Laboratory	USA	Antiseptic/antimicrobial towels	Virus	Duration not listed or consistent	3	3	Yes
Torondel 2019	Laboratory	UK, India, and Denmark	Antiseptic/antimicrobial towels	Bacteria	Duration not listed or consistent	4	5	Yes
Ameri 2021	Field	Iran	Antiseptic/antimicrobial towels	Bacteria, Fungus	Duration not listed or consistent	5	5	No
Anderson 2023	Laboratory	USA	Antiseptic/antimicrobial towels	Bacteria, Virus	Duration not listed or consistent	4	5	No
D'Antonio 2010	Laboratory	USA	Antiseptic/antimicrobial towels	Bacteria	Duration not listed or consistent	5	5	No
Weber 2003	Laboratory	USA	Antiseptic/antimicrobial towels	Bacteria	Duration not listed or consistent	4	5	No
a. Unspecified soap type
Study ID	Study type	Country	Hand hygiene agent	Type of organism	Durations assessed	MMAT score (avg: 4.27)	Laboratory quality score (avg: 4.64)	Used in meta-analysis
Suen 2019	Laboratory	Hong Kong	Other, Jet air dryer, Paper towel, Hot air dryer	Bacteria		4	5	Yes
Gustafson 2000	Laboratory	USA	Cloth towel, Hot air dryer, Paper towel, Evaporation	Bacteria		4	5	No
Pitt 2018	Field	UK	Paper towel, Hot air dryer, Jet air dryer	Unspecified		4	3	No
Ansari 1991	Laboratory	Canada	Cloth towel, Paper towel, Warm air, Undried	Bacteria, Virus		4	3	No
Breidablik 2023	Laboratory	Norway	Hot air dryer	Bacteria		5	5	No
Jensen 2015	Laboratory	USA	Paper towel	Bacteria		4	5	No
Snelling 2011	Laboratory	UK	Hot air dryer, Jet air dryer, Paper towel	Unspecified		4	5	No
Yamamoto 2005	Laboratory	Japan	Paper towel, Other, Hot air dryer	Unspecified		4	5	No
Blackmore 1989	Laboratory	United Kingdom	Paper towel, Hot air dryer, Cloth towel	Unspecified		4	5	No
Taylor 2000	Laboratory	United Kingdom	Hot air dryer, Paper towels	Bacteria		5	5	No
Hanna 1996	Laboratory	Australia	Paper towels, Cloth towel	Bacteria		5	5	No
a. Unspecified soap type
Study ID	Study type	Country	Hand hygiene agent	Type of organism	Durations assessed	MMAT score (avg: 4.5)	Laboratory quality score (avg: 5)	Used in meta-analysis
Torondel 2021	Laboratory	UK, India, and Denmark	Plain soap, Antiseptic/antimicrobial towels	Bacteria		4	5	Yes
Aihara 2014	Field	Nepal	Handwashing with water only	Bacteria		5	5	No
